# Supplementary material for: Structural and functional characterization of VapBC52 toxin–antitoxin system from Mycobacterium tuberculosis
Source: Nucleic Acids Res. 2026 Jun 17;54(11):gkag611. doi: 10.1093/nar/gkag611 (PMC13273310; doi:10.1093/nar/gkag611)
Supplement: gkag611_Supplemental_Files [file gkag611_supplemental_files.zip]

Archive with 4 entries (4 files):
- Supplementary data revised.doc
- Supplementary File 1 Primers list.xlsx
- Supplementary File 2 RNA seq data.xlsx
- Supplementary File 3 tRNA protection ratio.xlsx
