# Supplementary material for: Structural and functional characterization of VapBC52 toxin–antitoxin system from Mycobacterium tuberculosis
Source: Nucleic Acids Res. 2026 Jun 17;54(11):gkag611. doi: 10.1093/nar/gkag611 (PMC13273310; doi:10.1093/nar/gkag611)
Supplement: gkag611_Supplemental_Files [file gkag611_supplemental_files.zip › Supplementary File 1 Primers list.xlsx]

## Sheet: Primers from pETDuet-25142515 p
Supplementary File 1:- Primers used in the study
Primer Name	Purpose of the primer	Forward primer	Reverse primer
VapC52 pET DUET	Cloning of VapC52 in MCSI	ACCATCATCACCACAGCCAGCTAGCACTCTATTCCTTCGCGACCA	GCATTATGCGGCCGCAAGCTTATCAGAAAGTCCATCCCTGCGC
VapC52 pET28b	Cloning of VapC52 in pET28b	CCTGGTGCCGCGCGGCAGCCATATGGTGCTCTATTCCTTCGATAC	AGTGGTGGTGGTGGTGGTGCTCGAGTCAGAAAGTCCATCCCTGC
VapB52 Fwd MCSII T93	Cloning of VapB52 N truncation in MCSII	TTAAGTATAAGAAGGAGATATACATATGACCTTACGCGACTTCCGACGA	AGCGGTTTCTTTACCAGACTCGAGGTTAGACCACGCTCCGCAGTTCGG
VapB52 pET28b	Cloning of VapB52Δ23 in pET28b	CGGCCTGGTGCCGCGCGGCAGCCATATGGTGGAGAGCTCGGTGCTCCGTT	CTCAGTGGTGGTGGTGGTGGTGCTCGAGTCAGACCACGCTCCGCAGTTC
VapB52 23 to 357 MCSII	Cloning of VapB52 C truncation in MCSII	TATAAGAAGGAGATATACATATGGTGGAGAGCTCGGTGCTCCG	TTTCTTTACCAGACTCGAGGTTAAGCCGATCGAGCCCGTTCGGC
VapB52 H220A_H216A	IrrE pepyidase domain active site mutant	CGCCTGTTCTCGCTGCTGGCTGAGTTCGTGGCAGTGGTGCTGCACACCGAGGG	CCCTCGGTGTGCAGCACCACTGCCACGAACTCAGCCAGCAGCGAGAACAGGCG
VapB52 Duet MCS II	Cloning of VapB52 Δ23 in MCSII	TATAAGAAGGAGATATACATATGGTGGAGAGCTCGGTGCTCCG	AGCGGTTTCTTTACCAGACTCGAGGTTAGACCACGCTCCGCAGTTCGG
VapC52 D6A	PIN domain mutant	GATGGCGCTGGTCGCGAAGGAATAGAGT	ACTCTATTCCTTCGCGACCAGCGCCATC
VapC52 D99A	PIN domain mutant	GGCGAAGCGCCGCCGCCCCGTTCGTCATC	GATGACGAACGGGGCGGCGGCGCTTCGCC
VapC52 E48A	PIN domain mutant	CGATGAGGTTCAGCGCGCCCTCGCCAGGCGTGA	TCACGCCTGGCGAGGGCGCGCTGAACCTCATCG
VapC52 E117A	PIN domain mutant	TATTGCCGCTCGCAGTGGCCTGGGTAACCACCGTGG	CCACGGTGGTTACCCAGGCCACTGCGAGCGGCAATA
ValU (GAC)	ValU tRNA	TAATACGACTCACTATAGGGCGCGATTAGCTCAGCGGGAGAGCGCTTCCCTGACACGGAAGAGGTCACTGGTTCAATCCCAGTATCGCGCA	TGCGCGATACTGGGATTGAACCAGTGACCTCTTCCGTGTCAGGGAAGCGCTCTCCCGCTGAGCTAATCGCGCCCTATAGTGAGTCGTATTA
SerV (GGA)	SerV tRNA	TAATACGACTCACTATAGGGGAGGATTCGCCTAGTGGCCTATGGCGCTCGCCTGGAACGCGGGTTGGGTTAACAGCCCTCGCGGGTTCAAATCCCGCATCCTCCG	CGGAGGATGCGGGATTTGAACCCGCGAGGGCTGTTAACCCAACCCGCGTTCCAGGCGAGCGCCATAGGCCACTAGGCGAATCCTCCCCTATAGTGAGTCGTATTA
SerX (CGA)	SerX tRNA	TAATACGACTCACTATAGGGGTGGCGTGTCCGAGCGGCCTAAGGAGCACGCCTCGAAAGCGTGTGACGGCTAACACCGTCCGAGGGTTCAAATCCCTCCGCCACCG	CGGTGGCGGAGGGATTTGAACCCTCGGACGGTGTTAGCCGTCACACGCTTTCGAGGCGTGCTCCTTAGGCCGCTCGGACACGCCACCCCTATAGTGAGTCGTATTA
ValT (CAC)	ValT tRNA	TAATACGACTCACTATAGGGGTCCCGTGGCTCAGTGGGAGAGCGTCCGCTTCACACGCGGAAGGTCGCTGGTTCGATCCCAGCCGGGACCA	TGGTCCCGGCTGGGATCGAACCAGCGACCTTCCGCGTGTGAAGCGGACGCTCTCCCACTGAGCCACGGGACCCCTATAGTGAGTCGTATTA
VaT (CAC) PCR	PCR amplification	TAATACGACTCACTATAGGGGTCCCGTGGCTCAGTGG	TCCCGGCTGGGATCGAACC
SerX (CGA) PCR	PCR amplification	TAATACGACTCACTATAGGGGTGGCGTGTCCGAGCGG	TGGCGGTGGCGGAGGGATTTGAA
ValU (GAC) PCR	PCR amplification	TAATACGACTCACTATAGGGCGCGATTAGCTCAGCGG	TGCGCGATACTGGGATTGAAGGA
SerV (GGA) PCR	PCR amplification	TAATACGACTCACTATAGGGGAGGATTCGCCTAGTGG	TGGCGGAGGATGCGGGATTTG
SerV FWD Seq	Sequencing	TAATACGACTCACTATAGGCCTGCAAAGCCGTGCACACGGGTTCGATTCCCGTCTCCACCTCCAGGTTCAACCCCCAGGAGGATTCGCCTAG
ValU FWD Seq	Sequencing	TAATACGACTCACTATAGGCCTGCAAAGCCGTGCACACGGGTTCGATTCCCGTCTCCACCTCCAGGTTCAACCCCCAGCGCGATTAGCTCAG
Phage D29 Asn (GTT)	tRNA Asn	TAATACGACTCACTATAGGTGACGTGTAGCTCAATGGCAGAGCATCCGGCTGTTAACCGGACGGTTGAAGGTTCGAGTCCTTCCTCGTCAGCCA	TGGCTGACGAGGAAGGACTCGAACCTTCAACCGTCCGGTTAACAGCCGGATGCTCTGCCATTGAGCTACACGTCACCTATAGTGAGTCGTATTA
Phage D29 Trp (CCA)	tRNA Trp	TAATACGACTCACTATAGGGTACACGTAGCTCAATTGGTAGAGCAGCGGTCTCCAAAGCCGCCGGTTCCAGGTTCGACTCCTGGCGTGTATGCCA	TGGCATACACGCCAGGAGTCGAACCTGGAACCGGCGGCTTTGGAGACCGCTGCTCTACCAATTGAGCTACGTGTACCCTATAGTGAGTCGTATTA
Phage D29 Gln (CTG)	tRNA Gln	TAATACGACTCACTATAGGTCCCCGTTCGTCTAATCGGTAAGACGCCTGGCTCTGGACCAGGTAATTGAGGTTCGAGTCCTTGGCGGGGAGC	GCTCCCCGCCAAGGACTCGAACCTCAATTACCTGGTCCAGAGCCAGGCGTCTTACCGATTAGACGAACGGGGACCTATAGTGAGTCGTATTA
Phage D29 Glu (CTC)	tRNA Glu	TAATACGACTCACTATAGGGGTCCCTTGGAGTAGCGGATAACTCACCTGGCCCTCACCCAGAAGATCGCGGGTTCGAATCCCGCAGGGACTAC	GTAGTCCCTGCGGGATTCGAACCCGCGATCTTCTGGGTGAGGGCCAGGTGAGTTATCCGCTACTCCAAGGGACCCCTATAGTGAGTCGTATTA
Phage D29 Tyr (GTA)	tRNA Tyr	TAATACGACTCACTATAGGCGCGAGATACCCAAGCGGCAACGGGATCTGACTGTAAATCAGACGCTTCGGCTTCGCAGGTTCGAGTCCTGCTCTCGCGAC	GTCGCGAGAGCAGGACTCGAACCTGCGAAGCCGAAGCGTCTGATTTACAGTCAGATCCCGTTGCCGCTTGGGTATCTCGCGCCTATAGTGAGTCGTATTA
Phage D29 Asn (GTT) PCR	PCR amplification	TAATACGACTCACTATAGGTGACGTGTAGCTCAATGGCA	TGGCTGACGAGGAAGGACTC
Phage D29 Trp (CCA) PCR	PCR amplification	TAATACGACTCACTATAGGGTACACGTAGCTCAATTGG	TGGCATACACGCCAGGAGTC
Phage D29 Gln (CTG) PCR	PCR amplification	TAATACGACTCACTATAGGTCCCCGTTCGTCTAATCGG	GCTCCCCGCCAAGGACTCGA
Phage D29 Glu (CTC) PCR	PCR amplification	TAATACGACTCACTATAGGGGTCCCTTGGAGTAGCGGA	GTAGTCCCTGCGGGATTCGA
Phage D29 Tyr (GTA) PCR	PCR amplification	TAATACGACTCACTATAGGCGCGAGATACCCAAGCGGC	GTCGCGAGAGCAGGACTCGA
Phage Asn FWD Seq	Sequencing	TAATACGACTCACTATAGGCCTGCAAAGCCGTGCACACGGGTTCGATTCCCGTCTCCACCTCCAGGTTCAACCCCCATGACGTGTAGCTCAAT
Oligo(dT)	VapB52 self cleavage and tRNA sequencing	TTTTTTTTTTTTTTTTTTTT
Oligo (Random)	VapB52 self cleavage assay	AGAGGCCCCAAGGGGTTATGCTAG
