# Supplementary material for: Structural and functional characterization of VapBC52 toxin–antitoxin system from Mycobacterium tuberculosis
Source: Nucleic Acids Res. 2026 Jun 17;54(11):gkag611. doi: 10.1093/nar/gkag611 (PMC13273310; doi:10.1093/nar/gkag611)
Supplement: gkag611_Supplemental_Files [file gkag611_supplemental_files.zip › Supplementary File 2 RNA seq data.xlsx]

## Sheet: Sheet1
Supplemetary File 2: List of transcripts differentially expressed in ΔvapBC52 overexpressing vapC52 in comparison to ΔvapBC52 harboring vector control
Gene name	log2 fold change	p-value	Functional category
iniB	4.8489	5e-05	cell wall and cell processes
whiB6	3.14319	0.0005	regulatory proteins
ppe60	2.81412	5e-05	PE/PPE
iniA	2.53969	5e-05	cell wall and cell processes
Rv0365c	2.04088	5e-05	conserved hypotheticals
aprB	1.84598	5e-05	conserved hypotheticals
lppT	1.81826	5e-05	cell wall and cell processes
ppe3	1.81193	5e-05	PE/PPE
esxN	1.67796	5e-05	cell wall and cell processes
Rv0366c	1.65289	5e-05	conserved hypotheticals
Rv1735c	1.59926	5e-05	cell wall and cell processes
Rv1734c	1.41001	5e-05	conserved hypotheticals
ppe39	1.40285	5e-05	PE/PPE
aprA	1.3649	5e-05	conserved hypotheticals
pe25	1.36318	5e-05	PE/PPE
Rv1786	1.34233	5e-05	intermediary metabolism and respiration
Rv1772	1.34086	5e-05	conserved hypotheticals
pe18	1.33631	5e-05	PE/PPE
ppe25	1.23167	5e-05	PE/PPE
cut1	1.20259	0.00025	cell wall and cell processes
drrA	1.2009	5e-05	cell wall and cell processes
cyp144	1.1879	5e-05	intermediary metabolism and respiration
Rv1813c	1.18754	5e-05	conserved hypotheticals
ppsE	1.1827	5e-05	lipid metabolism
acpM	1.17572	0.0106	lipid metabolism
Rv0078	1.15703	5e-05	regulatory proteins
Rv1780	1.14293	5e-05	conserved hypotheticals
pe19	1.12144	5e-05	PE/PPE
ppe27	1.1011	5e-05	PE/PPE
malQ	1.10086	5e-05	intermediary metabolism and respiration
Rv1773c	1.10012	5e-05	regulatory proteins
Rv1765c	1.09085	5e-05	conserved hypotheticals
drrC	1.0836	0.00265	cell wall and cell processes
csoR	1.07686	5e-05	regulatory proteins
efpA	1.05753	5e-05	cell wall and cell processes
Rv1794	1.05145	5e-05	conserved hypotheticals
ppe50	1.04634	5e-05	PE/PPE
Rv3131	1.04032	0.00615	conserved hypotheticals
rpsN2	1.02898	0.00025	information pathways
esxM	1.02311	5e-05	cell wall and cell processes
cspA	1.01951	5e-05	virulence, detoxification, adaptation
Rv1778c	1.00553	5e-05	conserved hypotheticals
esxR	1.00225	0.0178	cell wall and cell processes
Rv0367c	-8.26152	0.02075	conserved hypotheticals
valT	-3.37225	0.04855	tRNA
ppe19	-2.9581	5e-05	PE/PPE
serV	-2.81664	0.0216	tRNA
aspT	-2.76296	0.0386	tRNA
serX	-2.63883	0.01725	tRNA
valU	-2.32746	0.0424	tRNA
prpC	-1.80729	5e-05	intermediary metabolism and respiration
Rv1129c	-1.73856	5e-05	regulatory proteins
metU	-1.7189	0.0152	tRNA
prpD	-1.68617	5e-05	intermediary metabolism and respiration
B11	-1.50752	0.00045	small RNA
aldA	-1.33352	5e-05	intermediary metabolism and respiration
Rv0767c	-1.32938	0.0083	conserved hypotheticals
cyp123	-1.3092	5e-05	intermediary metabolism and respiration
Rv2513	-1.293	5e-05	conserved hypotheticals
rrf	-1.1795	5e-05	5S rRNA
Rv0769	-1.16463	5e-05	intermediary metabolism and respiration
Rv2913c	-1.15088	5e-05	intermediary metabolism and respiration
cysN	-1.1472	5e-05	intermediary metabolism and respiration
pe_pgrs54	-1.0975	5e-05	PE/PPE
Rv2017	-1.09285	0.0004	regulatory proteins
Rv0770	-1.09268	5e-05	intermediary metabolism and respiration
Rv0837c	-1.00934	5e-05	conserved hypotheticals
