# Supplementary material for: Structural and functional characterization of VapBC52 toxin–antitoxin system from Mycobacterium tuberculosis
Source: Nucleic Acids Res. 2026 Jun 17;54(11):gkag611. doi: 10.1093/nar/gkag611 (PMC13273310; doi:10.1093/nar/gkag611)
Supplement: gkag611_Supplemental_Files [file gkag611_supplemental_files.zip › Supplementary File 3 tRNA protection ratio.xlsx]

## Sheet: VapC52 log2 protection ratio
Supplementary File 3:- The log2 protection ratio of tRNA in ΔvapBC52 overexpressing vapC52 relative to vector control
RvID	tRNA	Minimum log2(protection ratio)
EBG00000313358	glyU	-3.79777
EBG00000313386	tyrT	-1.32666
EBG00000313369	thrT	-0.786009
EBG00000313341	metT	-0.514892
EBG00000313381	trpT	-1.38199
EBG00000313379	lysT	-1.7417
EBG00000313332	pheU	-0.25922
EBG00000313359	argT	-1.66956
EBG00000313319	glnT	0.374937
EBG00000313334	argV	0.931821
EBG00000313360	leuW	-2.10528
EBG00000313328	leuU	-1.78339
EBG00000313315	valV	-1.07491
EBG00000313352	asnT	-4.40058
EBG00000313342	argW	-2.36399
EBG00000313363	hisT	-3.77186
EBG00000313374	valT	-3.09627
EBG00000313347	glyT	-1.5975
EBG00000313372	cysU	-0.976708
EBG00000313362	valU	-2.57144
EBG00000313371	gluU	-2.7417
EBG00000313346	glnU	-2.20087
EBG00000313333	alaU	-2.6869
EBG00000313350	metU	-2.4815
EBG00000313326	serV	-3.99163
EBG00000313366	serX	-3.17207
EBG00000313314	argU	-0.788408
EBG00000313320	serT	-1.43895
EBG00000313330	serU	-3.10528
